# Supplementary material for: Antagonizing Activin A/p15INK4b Signaling as Therapeutic Strategy for Liver Disease
Source: Cells. 2024 Apr 8;13(7):649. doi: 10.3390/cells13070649 (PMC11011318; doi:10.3390/cells13070649)
Supplement: Supplementary file 1 [file cells-13-00649-s001.zip]

Archive with 1 entries (1 files):
- cells-2733815-supplementary.pdf
